# Supplementary material for: The Role of Adenosine A1 and A2a Receptors in Cerebral Blood Vessel Reactivity of Sprague Dawley Rats Exposed to Hyperbaric Oxygenation
Source: Molecules. 2025 Jul 10;30(14):2918. doi: 10.3390/molecules30142918 (PMC12298982; doi:10.3390/molecules30142918)
Supplement: Supplementary file 1 [file molecules-30-02918-s001.zip]

Archive with 1 entries (1 files):
- molecules-3699884-supplementary.pdf
